# Supplementary material for: Monitoring the Release of Methylglyoxal (MGO) from Honey and Honey-Based Formulations
Source: Molecules. 2023 Mar 22;28(6):2858. doi: 10.3390/molecules28062858 (PMC10051060; doi:10.3390/molecules28062858)
Supplement: Supplementary file 1 [file molecules-28-02858-s001.zip]

Archive with 1 entries (1 files):
- molecules-2259408-supplementary.pdf
